# Supplementary material for: How to perform spectrum-based LC-HR-MS screening for more than 1,000 NPS with HighResNPS consensus fragment ions
Source: PLoS One. 2020 Nov 12;15(11):e0242224. doi: 10.1371/journal.pone.0242224 (PMC7660508; doi:10.1371/journal.pone.0242224)
Supplement: S1 Table — (XLSX) [file pone.0242224.s001.xlsx]

## Sheet: Sheet1
	Sample	True compound	Drug class	Compound	Inst	Method	Score	Rank	Correct ID
0	1	5-MAPDB	Arylalkylamine	5-MAPDB	TOF	A	88.8	1	TRUE
1	1	5-MAPDB	Arylalkylamine	Isopentedrone	TOF	A	43.3	2	FALSE
12	2	5-MBPB	Arylalkylamine	5-MBPB	TOF	A	66.7	1	TRUE
13	2	5-MBPB	Arylalkylamine	5-EAPB	TOF	A	38	2	FALSE
14	3	5-MeO-DiBF	Arylalkylamine	5-MeO-DiBF	TOF	A	71.7	1	TRUE
15	4	bk-2C-B	Arylalkylamine	bk-2C-B	TOF	A	71.1	1	TRUE
16	5	3-MeO-PCMo	Arylcyclohexylamine	3-MeO-PCMo	TOF	A	95.5	1	TRUE
17	6	4-Chlorodiazepam	Benzodiazepine	4-Chlorodiazepam	TOF	A	70.6	1	TRUE
18	6	4-Chlorodiazepam	Benzodiazepine	Diclazepam	TOF	A	70.6	1	FALSE
20	7	5F-APP-PICA(PX1)	Cannabinoid	5F-APP-PICA(PX1)	TOF	A	59.6	1	TRUE
21	8	5F-PCN	Cannabinoid	5-fluoro MN-18	TOF	A	88.8	1	FALSE
22	8	5F-PCN	Cannabinoid	5F-PCN	TOF	A	41.5	2	TRUE
24	9	AB-CHFUPYCA	Cannabinoid	AB-CHFUPYCA	TOF	A	56	1	TRUE
25	10	tBuONE	Cathinone	tBuONE	TOF	A	92.3	1	TRUE
26	11	alpha-PHP	Cathinone	alpha-PHP	TOF	A	83.8	1	TRUE
27	11	alpha-PHP	Cathinone	alpha-PiHP	TOF	A	81.5	2	FALSE
30	12	4-CEC	Cathinone	4-CEC	TOF	A	84.2	1	TRUE
31	12	4-CEC	Cathinone	4-Chloro-N,N-dimethylcathinone	TOF	A	8.07	2	FALSE
32	13	4-CIC	Cathinone	4-CIC	TOF	A	69.5	1	TRUE
33	14	4-Chloro-PPP	Cathinone	4-Chloro-PPP	TOF	A	78	1	TRUE
34	15	4Cl-PVP	Cathinone	4Cl-PVP	TOF	A	73.5	1	TRUE
35	16	4F-NPP	Cathinone	4F-NPP	TOF	A	84.4	1	TRUE
36	17	4F-PHP	Cathinone	4F-PHP	TOF	A	75	1	TRUE
37	17	4F-PHP	Cathinone	3F-alpha-PHP	TOF	A	64.7	2	FALSE
39	18	4F-PV8	Cathinone	4F-PV8	TOF	A	83.2	1	TRUE
40	19	4F-PV9	Cathinone	4F-PV9	TOF	A	76.1	1	TRUE
41	19	4F-PV9	Cathinone	4F-PV8 piperidine analogue	TOF	A	42.3	2	FALSE
42	20	4-MeO-PVP	Cathinone	4-MeO-PVP	TOF	A	92.1	1	TRUE
43	20	4-MeO-PVP	Cathinone	Methoxpropamine	TOF	A	9.31	2	FALSE
46	21	3,4-dimethoxy-a-PHP	Cathinone	3,4-dimethoxy-a-PHP	TOF	A	91.2	1	TRUE
47	22	5-PPDi	Cathinone	5-PPDi	TOF	A	86.8	1	TRUE
48	23	MDPHP	Cathinone	MDPHP	TOF	A	92	1	TRUE
49	23	MDPHP	Cathinone	MDPHP-M, 4	TOF	A	52	2	FALSE
50	24	NEB-indene-analog	Cathinone	NEB-indene-analog	TOF	A	81.1	1	TRUE
51	24	NEB-indene-analog	Cathinone	alpha-PVP	TOF	A	0.385	2	FALSE
52	25	N-Me-bk-MMDA-2	Cathinone	N-Me-bk-MMDA-2	TOF	A	74.8	1	TRUE
53	26	4-AcO-DET	Indolalkylamine	4-AcO-DET	TOF	A	91.6	1	TRUE
54	27	4-AcO-DMT	Indolalkylamine	4-AcO-DMT	TOF	A	92.1	1	TRUE
55	28	4-AcO-MET	Indolalkylamine	4-AcO-MET	TOF	A	91.3	1	TRUE
56	28	4-AcO-MET	Indolalkylamine	4-PrO-DMT	TOF	A	35.5	2	FALSE
57	29	4-Methoxybutyrfentanyl	Opioid	2-Methoxybutyrfentanyl	TOF	A	85.2	1	FALSE
58	29	4-Methoxybutyrfentanyl	Opioid	4-Methoxybutyrfentanyl	TOF	A	64.5	2	TRUE
60	30	25C-NBF	Phenethylamine	25C-NBF	TOF	A	77.2	1	TRUE
61	31	25IP-NBOMe	Phenethylamine	25IP-NBOMe	TOF	A	74.6	1	TRUE
62	31	25IP-NBOMe	Phenethylamine	25P-NBOMe	TOF	A	74.6	1	FALSE
63	32	5-MAPDI	Phenethylamine	5-MAPDI	TOF	A	90.4	1	TRUE
64	33	DOF	Phenethylamine	DOF	TOF	A	84.1	1	TRUE
65	34	DOIP	Phenethylamine	DOIP	TOF	A	83.6	1	TRUE
66	34	DOIP	Phenethylamine	DOPR	TOF	A	80.8	2	FALSE
67	35	DOPR	Phenethylamine	DOIP	TOF	A	84.2	2	FALSE
68	35	DOPR	Phenethylamine	DOPR	TOF	A	84.6	1	TRUE
69	36	DB-MDBP	Piperazine derivates	DB-MDBP	TOF	A	91.5	1	TRUE
70	37	HDMP-28	Piperidines & pyrrolidines	HDMP-28	TOF	A	82.6	1	TRUE
71	38	3,6-DMPM	Unknown	3,6-DMPM	TOF	A	90.3	1	TRUE
74	38	3,6-DMPM	Unknown	Isopentedrone	TOF	A	64.1	2	FALSE
86	39	3F-Phenetrazine	Unknown	3F-Phenetrazine	TOF	A	77.2	1	TRUE
87	39	3F-Phenetrazine	Unknown	4-Fluoropentedrone	TOF	A	27.9	2	FALSE
88	40	PDM-35	Unknown	PDM-35	TOF	A	88	1	TRUE
89	40	PDM-35	Unknown	3,6-DMPM	TOF	A	44.4	2	FALSE
103	41	Isophenmetrazine	Unknown	Isophenmetrazine	TOF	A	73.7	1	TRUE
104	41	Isophenmetrazine	Unknown	Buphedrone	TOF	A	23.2	2	FALSE
112	42	N-ethylphenmetrazol	Unknown	N-ethylphenmetrazol	TOF	A	89.3	1	TRUE
122	1	5-MAPDB	Arylalkylamine	5-MAPDB	Orbi	A	88.2	1	TRUE
123	1	5-MAPDB	Arylalkylamine	Isopentedrone	Orbi	A	51.7	2	FALSE
134	2	5-MBPB	Arylalkylamine	5-MBPB	Orbi	A	60.6	1	TRUE
135	2	5-MBPB	Arylalkylamine	5-EAPB	Orbi	A	27.3	2	FALSE
136	3	5-MeO-DiBF	Arylalkylamine	5-MeO-DiBF	Orbi	A	62.8	1	TRUE
137	4	bk-2C-B	Arylalkylamine	bk-2C-B	Orbi	A	64.8	1	TRUE
138	5	3-MeO-PCMo	Arylcyclohexylamine	3-MeO-PCMo	Orbi	A	98.7	1	TRUE
139	6	4-Chlorodiazepam	Benzodiazepine	4-Chlorodiazepam	Orbi	A	76.1	1	TRUE
140	6	4-Chlorodiazepam	Benzodiazepine	Diclazepam	Orbi	A	76.1	1	FALSE
142	7	5F-APP-PICA(PX1)	Cannabinoid	5F-APP-PICA(PX1)	Orbi	A	12	1	TRUE
143	8	5F-PCN	Cannabinoid	5F-PCN	Orbi	A	49.4	1	TRUE
144	8	5F-PCN	Cannabinoid	5-fluoro MN-18	Orbi	A	39.1	2	FALSE
146	9	AB-CHFUPYCA	Cannabinoid	AB-CHFUPYCA	Orbi	A	39	1	TRUE
147	10	tBuONE	Cathinone	tBuONE	Orbi	A	89.7	1	TRUE
148	11	alpha-PHP	Cathinone	alpha-PHP	Orbi	A	82.5	1	TRUE
149	11	alpha-PHP	Cathinone	alpha-PiHP	Orbi	A	79.6	2	FALSE
152	12	4-CEC	Cathinone	4-CEC	Orbi	A	78.9	1	TRUE
153	12	4-CEC	Cathinone	4-Chloro-N,N-dimethylcathinone	Orbi	A	19.4	2	FALSE
154	13	4-CIC	Cathinone	4-CIC	Orbi	A	67.2	1	TRUE
155	14	4-Chloro-PPP	Cathinone	4-Chloro-PPP	Orbi	A	76	1	TRUE
156	15	4Cl-PVP	Cathinone	4Cl-PVP	Orbi	A	83.1	1	TRUE
157	16	4F-NPP	Cathinone	4F-NPP	Orbi	A	75.2	1	TRUE
158	17	4F-PHP	Cathinone	4F-PHP	Orbi	A	64.2	1	TRUE
159	17	4F-PHP	Cathinone	3F-alpha-PHP	Orbi	A	49.5	2	FALSE
161	18	4F-PV8	Cathinone	4F-PV8	Orbi	A	65.7	1	TRUE
162	19	4F-PV9	Cathinone	4F-PV9	Orbi	A	66.9	1	TRUE
163	19	4F-PV9	Cathinone	4F-PV8 piperidine analogue	Orbi	A	37.5	2	FALSE
164	20	4-MeO-PVP	Cathinone	4-MeO-PVP	Orbi	A	90.2	1	TRUE
165	20	4-MeO-PVP	Cathinone	Methoxpropamine	Orbi	A	9.41	2	FALSE
168	21	3,4-dimethoxy-a-PHP	Cathinone	3,4-dimethoxy-a-PHP	Orbi	A	91.2	1	TRUE
169	22	5-PPDi	Cathinone	5-PPDi	Orbi	A	89.7	1	TRUE
170	23	MDPHP	Cathinone	MDPHP	Orbi	A	83.6	1	TRUE
171	23	MDPHP	Cathinone	MDPHP-M, 4	Orbi	A	46.8	2	FALSE
172	24	NEB-indene-analog	Cathinone	NEB-indene-analog	Orbi	A	83.5	1	TRUE
174	25	N-Me-bk-MMDA-2	Cathinone	N-Me-bk-MMDA-2	Orbi	A	65.3	1	TRUE
175	26	4-AcO-DET	Indolalkylamine	4-AcO-DET	Orbi	A	89.9	1	TRUE
176	27	4-AcO-DMT	Indolalkylamine	4-AcO-DMT	Orbi	A	75.3	1	TRUE
177	28	4-AcO-MET	Indolalkylamine	4-AcO-MET	Orbi	A	52.3	1	TRUE
178	28	4-AcO-MET	Indolalkylamine	4-PrO-DMT	Orbi	A	16.8	2	FALSE
179	29	4-Methoxybutyrfentanyl	Opioid	2-Methoxybutyrfentanyl	Orbi	A	73.8	1	FALSE
180	29	4-Methoxybutyrfentanyl	Opioid	4-Methoxybutyrfentanyl	Orbi	A	58.1	2	TRUE
182	30	25C-NBF	Phenethylamine	25C-NBF	Orbi	A	84	1	TRUE
183	31	25IP-NBOMe	Phenethylamine	25IP-NBOMe	Orbi	A	57	1	TRUE
184	31	25IP-NBOMe	Phenethylamine	25P-NBOMe	Orbi	A	57	1	FALSE
185	32	5-MAPDI	Phenethylamine	5-MAPDI	Orbi	A	92.1	1	TRUE
186	33	DOF	Phenethylamine	DOF	Orbi	A	89.3	1	TRUE
187	34	DOIP	Phenethylamine	DOIP	Orbi	A	88.7	1	TRUE
188	34	DOIP	Phenethylamine	DOPR	Orbi	A	86.5	2	FALSE
189	35	DOPR	Phenethylamine	DOIP	Orbi	A	88.2	2	FALSE
190	35	DOPR	Phenethylamine	DOPR	Orbi	A	89.6	1	TRUE
191	36	DB-MDBP	Piperazine derivates	DB-MDBP	Orbi	A	92.7	1	TRUE
192	37	HDMP-28	Piperidines & pyrrolidines	HDMP-28	Orbi	A	77.9	1	TRUE
193	38	3,6-DMPM	Unknown	3,6-DMPM	Orbi	A	82.9	1	TRUE
194	38	3,6-DMPM	Unknown	4-Methylbuphedrone	Orbi	A	65.4	2	FALSE
208	39	3F-Phenetrazine	Unknown	3F-Phenetrazine	Orbi	A	77.5	1	TRUE
209	39	3F-Phenetrazine	Unknown	4-Fluoropentedrone	Orbi	A	26.8	2	FALSE
210	40	PDM-35	Unknown	PDM-35	Orbi	A	61.7	1	TRUE
211	40	PDM-35	Unknown	3,6-DMPM	Orbi	A	25.6	2	FALSE
225	41	Isophenmetrazine	Unknown	Isophenmetrazine	Orbi	A	73.6	1	TRUE
226	41	Isophenmetrazine	Unknown	Buphedrone	Orbi	A	27.1	2	FALSE
234	42	N-ethylphenmetrazol	Unknown	N-ethylphenmetrazol	Orbi	A	84.6	1	TRUE
244	1	5-MAPDB	Arylalkylamine	5-MAPDB	TOF	B	89.3	1	TRUE
245	1	5-MAPDB	Arylalkylamine	Isopentedrone	TOF	B	54.3	2	FALSE
256	2	5-MBPB	Arylalkylamine	5-MBPB	TOF	B	72.9	1	TRUE
257	2	5-MBPB	Arylalkylamine	5-EAPB	TOF	B	47.8	2	FALSE
258	3	5-MeO-DiBF	Arylalkylamine	5-MeO-DiBF	TOF	B	78.9	1	TRUE
259	4	bk-2C-B	Arylalkylamine	bk-2C-B	TOF	B	69.8	1	TRUE
260	5	3-MeO-PCMo	Arylcyclohexylamine	3-MeO-PCMo	TOF	B	97.4	1	TRUE
261	6	4-Chlorodiazepam	Benzodiazepine	4-Chlorodiazepam	TOF	B	69.4	1	TRUE
262	6	4-Chlorodiazepam	Benzodiazepine	Diclazepam	TOF	B	68.6	2	FALSE
264	7	5F-APP-PICA(PX1)	Cannabinoid	5F-APP-PICA(PX1)	TOF	B	81.2	1	TRUE
265	8	5F-PCN	Cannabinoid	5-fluoro MN-18	TOF	B	92.8	1	FALSE
266	8	5F-PCN	Cannabinoid	5F-PCN	TOF	B	72.2	2	TRUE
268	9	AB-CHFUPYCA	Cannabinoid	AB-CHFUPYCA	TOF	B	64.7	1	TRUE
269	10	tBuONE	Cathinone	tBuONE	TOF	B	91.1	1	TRUE
270	11	alpha-PHP	Cathinone	alpha-PHP	TOF	B	84.4	1	TRUE
271	11	alpha-PHP	Cathinone	alpha-PiHP	TOF	B	78.3	2	FALSE
274	12	4-CEC	Cathinone	4-CEC	TOF	B	84.9	1	TRUE
275	12	4-CEC	Cathinone	4-Chloro-N,N-dimethylcathinone	TOF	B	10.8	2	FALSE
276	13	4-CIC	Cathinone	4-CIC	TOF	B	77.5	1	TRUE
277	14	4-Chloro-PPP	Cathinone	4-Chloro-PPP	TOF	B	77.5	1	TRUE
278	15	4Cl-PVP	Cathinone	4Cl-PVP	TOF	B	75.6	1	TRUE
279	16	4F-NPP	Cathinone	4F-NPP	TOF	B	88.4	1	TRUE
280	17	4F-PHP	Cathinone	4F-PHP	TOF	B	82.2	1	TRUE
281	17	4F-PHP	Cathinone	3F-alpha-PHP	TOF	B	65.4	2	FALSE
283	18	4F-PV8	Cathinone	4F-PV8	TOF	B	87.4	1	TRUE
284	19	4F-PV9	Cathinone	4F-PV9	TOF	B	82.2	1	TRUE
285	19	4F-PV9	Cathinone	4F-PV8 piperidine analogue	TOF	B	54	2	FALSE
286	20	4-MeO-PVP	Cathinone	4-MeO-PVP	TOF	B	89.5	1	TRUE
287	20	4-MeO-PVP	Cathinone	Methoxpropamine	TOF	B	13.9	2	FALSE
290	21	3,4-dimethoxy-a-PHP	Cathinone	3,4-dimethoxy-a-PHP	TOF	B	90.9	1	TRUE
291	22	5-PPDi	Cathinone	5-PPDi	TOF	B	86	1	TRUE
292	23	MDPHP	Cathinone	MDPHP	TOF	B	87.9	1	TRUE
293	23	MDPHP	Cathinone	MDPHP-M, 4	TOF	B	51.5	2	FALSE
294	24	NEB-indene-analog	Cathinone	NEB-indene-analog	TOF	B	86.5	1	TRUE
295	24	NEB-indene-analog	Cathinone	alpha-PVP	TOF	B	0.69	2	FALSE
296	25	N-Me-bk-MMDA-2	Cathinone	N-Me-bk-MMDA-2	TOF	B	78.4	1	TRUE
297	26	4-AcO-DET	Indolalkylamine	4-AcO-DET	TOF	B	95.5	1	TRUE
298	27	4-AcO-DMT	Indolalkylamine	4-AcO-DMT	TOF	B	96.6	1	TRUE
299	28	4-AcO-MET	Indolalkylamine	4-AcO-MET	TOF	B	95.3	1	TRUE
300	28	4-AcO-MET	Indolalkylamine	4-PrO-DMT	TOF	B	53.3	2	FALSE
301	29	4-Methoxybutyrfentanyl	Opioid	2-Methoxybutyrfentanyl	TOF	B	86.2	2	FALSE
302	29	4-Methoxybutyrfentanyl	Opioid	4-Methoxybutyrfentanyl	TOF	B	88.9	1	TRUE
304	30	25C-NBF	Phenethylamine	25C-NBF	TOF	B	77.9	1	TRUE
305	31	25IP-NBOMe	Phenethylamine	25IP-NBOMe	TOF	B	80.1	1	TRUE
306	31	25IP-NBOMe	Phenethylamine	25P-NBOMe	TOF	B	77.8	2	FALSE
307	32	5-MAPDI	Phenethylamine	5-MAPDI	TOF	B	93.5	1	TRUE
308	33	DOF	Phenethylamine	DOF	TOF	B	85.8	1	TRUE
309	34	DOIP	Phenethylamine	DOIP	TOF	B	86.4	1	TRUE
310	34	DOIP	Phenethylamine	DOPR	TOF	B	84	2	FALSE
311	35	DOPR	Phenethylamine	DOIP	TOF	B	88.6	1	FALSE
312	35	DOPR	Phenethylamine	DOPR	TOF	B	87.6	2	TRUE
313	36	DB-MDBP	Piperazine derivates	DB-MDBP	TOF	B	94.2	1	TRUE
314	37	HDMP-28	Piperidines & pyrrolidines	HDMP-28	TOF	B	84.7	1	TRUE
315	38	3,6-DMPM	Unknown	3,6-DMPM	TOF	B	89.9	1	TRUE
316	38	3,6-DMPM	Unknown	4-Methylbuphedrone	TOF	B	71.4	2	FALSE
330	39	3F-Phenetrazine	Unknown	3F-Phenetrazine	TOF	B	68.9	1	TRUE
331	39	3F-Phenetrazine	Unknown	4-Fluoropentedrone	TOF	B	31.4	2	FALSE
332	40	PDM-35	Unknown	PDM-35	TOF	B	91.2	1	TRUE
333	40	PDM-35	Unknown	3,6-DMPM	TOF	B	38.2	2	FALSE
347	41	Isophenmetrazine	Unknown	Isophenmetrazine	TOF	B	80.4	1	TRUE
348	41	Isophenmetrazine	Unknown	Buphedrone	TOF	B	27.7	2	FALSE
356	42	N-ethylphenmetrazol	Unknown	N-ethylphenmetrazol	TOF	B	94.2	1	TRUE
366	1	5-MAPDB	Arylalkylamine	5-MAPDB	Orbi	B	93.1	1	TRUE
367	1	5-MAPDB	Arylalkylamine	Isopentedrone	Orbi	B	64.8	2	FALSE
378	2	5-MBPB	Arylalkylamine	5-MBPB	Orbi	B	71	1	TRUE
379	2	5-MBPB	Arylalkylamine	5-EAPB	Orbi	B	34.4	2	FALSE
380	3	5-MeO-DiBF	Arylalkylamine	5-MeO-DiBF	Orbi	B	69.4	1	TRUE
381	4	bk-2C-B	Arylalkylamine	bk-2C-B	Orbi	B	62.2	1	TRUE
382	5	3-MeO-PCMo	Arylcyclohexylamine	3-MeO-PCMo	Orbi	B	98.3	1	TRUE
383	6	4-Chlorodiazepam	Benzodiazepine	4-Chlorodiazepam	Orbi	B	75.3	1	TRUE
384	6	4-Chlorodiazepam	Benzodiazepine	Diclazepam	Orbi	B	71.1	2	FALSE
386	7	5F-APP-PICA(PX1)	Cannabinoid	5F-APP-PICA(PX1)	Orbi	B	24.8	1	TRUE
387	8	5F-PCN	Cannabinoid	5F-PCN	Orbi	B	61.5	1	TRUE
388	8	5F-PCN	Cannabinoid	5-fluoro MN-18	Orbi	B	46.8	2	FALSE
390	9	AB-CHFUPYCA	Cannabinoid	AB-CHFUPYCA	Orbi	B	42	1	TRUE
391	10	tBuONE	Cathinone	tBuONE	Orbi	B	87.2	1	TRUE
392	11	alpha-PHP	Cathinone	alpha-PHP	Orbi	B	82.2	1	TRUE
393	11	alpha-PHP	Cathinone	alpha-PiHP	Orbi	B	74.5	2	FALSE
396	12	4-CEC	Cathinone	4-CEC	Orbi	B	84.1	1	TRUE
397	12	4-CEC	Cathinone	4-Chloro-N,N-dimethylcathinone	Orbi	B	19.3	2	FALSE
398	13	4-CIC	Cathinone	4-CIC	Orbi	B	77.3	1	TRUE
399	14	4-Chloro-PPP	Cathinone	4-Chloro-PPP	Orbi	B	74.6	1	TRUE
400	15	4Cl-PVP	Cathinone	4Cl-PVP	Orbi	B	83.4	1	TRUE
401	16	4F-NPP	Cathinone	4F-NPP	Orbi	B	80.4	1	TRUE
402	17	4F-PHP	Cathinone	4F-PHP	Orbi	B	70.6	1	TRUE
403	17	4F-PHP	Cathinone	3F-alpha-PHP	Orbi	B	50.9	2	FALSE
405	18	4F-PV8	Cathinone	4F-PV8	Orbi	B	69.6	1	TRUE
406	19	4F-PV9	Cathinone	4F-PV9	Orbi	B	72.8	1	TRUE
407	19	4F-PV9	Cathinone	4F-PV8 piperidine analogue	Orbi	B	48.3	2	FALSE
408	20	4-MeO-PVP	Cathinone	4-MeO-PVP	Orbi	B	88.3	1	TRUE
409	20	4-MeO-PVP	Cathinone	Methoxpropamine	Orbi	B	14	2	FALSE
412	21	3,4-dimethoxy-a-PHP	Cathinone	3,4-dimethoxy-a-PHP	Orbi	B	91.7	1	TRUE
413	22	5-PPDi	Cathinone	5-PPDi	Orbi	B	91.5	1	TRUE
414	23	MDPHP	Cathinone	MDPHP	Orbi	B	79.8	1	TRUE
415	23	MDPHP	Cathinone	MDPHP-M, 4	Orbi	B	46.9	2	FALSE
416	24	NEB-indene-analog	Cathinone	NEB-indene-analog	Orbi	B	89.6	1	TRUE
418	25	N-Me-bk-MMDA-2	Cathinone	N-Me-bk-MMDA-2	Orbi	B	71.9	1	TRUE
419	26	4-AcO-DET	Indolalkylamine	4-AcO-DET	Orbi	B	91.5	1	TRUE
420	27	4-AcO-DMT	Indolalkylamine	4-AcO-DMT	Orbi	B	81.6	1	TRUE
421	28	4-AcO-MET	Indolalkylamine	4-AcO-MET	Orbi	B	52.9	1	TRUE
422	28	4-AcO-MET	Indolalkylamine	4-PrO-DMT	Orbi	B	25.6	2	FALSE
423	29	4-Methoxybutyrfentanyl	Opioid	2-Methoxybutyrfentanyl	Orbi	B	73.8	2	FALSE
424	29	4-Methoxybutyrfentanyl	Opioid	4-Methoxybutyrfentanyl	Orbi	B	79.2	1	TRUE
426	30	25C-NBF	Phenethylamine	25C-NBF	Orbi	B	84	1	TRUE
427	31	25IP-NBOMe	Phenethylamine	25IP-NBOMe	Orbi	B	68.8	1	TRUE
428	31	25IP-NBOMe	Phenethylamine	25P-NBOMe	Orbi	B	61.5	2	FALSE
429	32	5-MAPDI	Phenethylamine	5-MAPDI	Orbi	B	92	1	TRUE
430	33	DOF	Phenethylamine	DOF	Orbi	B	93.3	1	TRUE
431	34	DOIP	Phenethylamine	DOIP	Orbi	B	91.9	1	TRUE
432	34	DOIP	Phenethylamine	DOPR	Orbi	B	89.6	2	FALSE
433	35	DOPR	Phenethylamine	DOIP	Orbi	B	92.9	1	FALSE
434	35	DOPR	Phenethylamine	DOPR	Orbi	B	92.2	2	TRUE
435	36	DB-MDBP	Piperazine derivates	DB-MDBP	Orbi	B	96.1	1	TRUE
436	37	HDMP-28	Piperidines & pyrrolidines	HDMP-28	Orbi	B	80.7	1	TRUE
437	38	3,6-DMPM	Unknown	3,6-DMPM	Orbi	B	85.2	1	TRUE
438	38	3,6-DMPM	Unknown	4-Methylbuphedrone	Orbi	B	75.6	2	FALSE
452	39	3F-Phenetrazine	Unknown	3F-Phenetrazine	Orbi	B	71.1	1	TRUE
453	39	3F-Phenetrazine	Unknown	4-Fluoropentedrone	Orbi	B	32.5	2	FALSE
454	40	PDM-35	Unknown	PDM-35	Orbi	B	67.9	1	TRUE
455	40	PDM-35	Unknown	3,6-DMPM	Orbi	B	23.3	2	FALSE
469	41	Isophenmetrazine	Unknown	Isophenmetrazine	Orbi	B	82	1	TRUE
470	41	Isophenmetrazine	Unknown	Buphedrone	Orbi	B	32.3	2	FALSE
478	42	N-ethylphenmetrazol	Unknown	N-ethylphenmetrazol	Orbi	B	90.8	1	TRUE
